# Supplementary material for: FADS1-arachidonic acid axis enhances arachidonic acid metabolism by altering intestinal microecology in colorectal cancer
Source: Nat Commun. 2023 Apr 11;14:2042. doi: 10.1038/s41467-023-37590-x (PMC10090135; doi:10.1038/s41467-023-37590-x)
Supplement: Supplementary file 4 — Source Data [file 41467_2023_37590_MOESM4_ESM.xlsx]

## Sheet: Figure 1
Fig 1a
AA level	ng/g
NC	AD	CRC
410.95	529.16	635.93
818.94	1492.03	1667.5
768.77	1650.55	2034.46
961.65	1239.38	1540.65
1081.8	1152.05	2028.33
1285.88	1487.82	2332.12
1107.62	1696.97	2848.11
963.47	2052.23	2397.41
940.46	1741.93	2032.93
981.27	1490.99	1974.75
924.77	1450.92	2077.94
1526.52	1521.97	1935.09
897.84	1423.62	3456.55
1050.89	2471.14	1866.98
1097.25	1376.72	2253.96
875.06	1643.16	2371.18
1047.66	1723.87	1809.39
798.88	1337.08	2245.8
1078.47	1637.54	1616.78
1121.48	1204.47	2323.69
Fig 1d
tumor number
NC	AA
3	9
3	10
4	7
5	6
3	4
5	6
4	10
6	8
Fig 1e
	Low grade	High grade
NC	87.5	12.5
AA	37.5	62.5
Fig 1f
AA		PGE2		PGD2		6-keto-PGF1a		8-iso-PGF2a		PGF2a
NC	AA	NC	AA	NC	AA	NC	AA	NC	AA	NC	AA
1.00938	2.22043	1.0053	3.10617	0.970541	1.62503	0.994466	1.41568	1.10556	1.50666	1.02953	1.54599
1.01821	2.40973	0.978765	3.47692	1.0106	1.83273	1.012	1.5445	0.947008	1.79409	0.991725	1.67197
0.9759	2.38892	0.995001	3.3285	0.992412	1.72988	0.99135	1.47362	1.00364	1.86716	1.03753	1.65787
0.980132	2.17173	0.943488	3.18499	0.965337	1.64699	0.985116	1.43685	0.997331	1.60859	0.941094	1.59975
0.982668	2.38798	0.982817	3.33982	0.989659	1.78032	0.99545	1.49981	0.748459	1.7162	1.00799	1.63397
1.01274	2.32153	0.995645	3.15823	1.01315	1.61664	1.01064	1.38644	0.969679	1.59787	1.02407	1.62347
0.994165	2.32576	1.08961	3.24404	0.994466	1.71802	1.00168	1.41854	1.06615	1.62903	0.972093	1.66174
1.0268	2.30206	1.00938	3.39712	1.06384	1.77572	1.0093	1.5049	1.16219	1.6539	0.995979	1.67471
Fig 1i
tumor number
NC	AA
8	14
4	12
6	11
3	8
5	10
6	14
Fig 1j
	Low grade	High grade
NC	83.3	16.7
AA	50	50
Fig 1k
AA		PGE2		PGD2		6-keto-PGF1a		8-iso-PGF2a		PGF2a
NC	AA	NC	AA	NC	AA	NC	AA	NC	AA	NC	AA
0.890041	2.79079	1.08475	4.31658	0.939668	1.94124	1.0205	1.65812	1.09407	1.81307	1.14401	1.76903
0.977467	3.52543	0.958781	3.69391	0.899647	2.29901	0.924115	1.31418	1.00805	1.80008	0.948742	1.61343
1.03193	2.65224	1.00032	3.89061	0.971214	2.06016	0.965584	1.7204	1.0203	1.77185	0.96795	1.7282
1.12443	3.60884	0.951866	3.38748	1.02444	2.24179	1.08288	1.79045	0.967686	1.82797	0.929409	1.71409
1.04363	2.6595	1.08847	3.30036	1.06724	1.7991	1.01208	1.71283	0.920251	1.89714	1.01099	1.76835
0.978291	3.58918	0.975191	3.6168	1.20104	1.82852	0.981985	1.49191	1.0974	1.97873	0.932527	1.80215

## Sheet: Figure 2
Fig 2a
CCK8
SW480
	NC					0.5mg/L AA					1mg/L AA					2mg/L AA
0	0.244	0.221	0.236	0.234	0.255	0.226	0.258	0.244	0.233	0.234	0.25	0.249	0.251	0.243	0.26	0.253	0.252	0.228	0.23	0.223
1	0.328	0.287	0.301	0.292	0.348	0.275	0.345	0.319	0.283	0.287	0.304	0.353	0.361	0.428	0.315	0.359	0.345	0.388	0.277	0.274
2	0.537	0.49	0.522	0.501	0.618	0.486	0.624	0.545	0.507	0.507	0.584	0.612	0.608	0.577	0.627	0.624	0.517	0.59	0.511	0.446
3	0.839	0.803	0.847	0.867	0.941	0.75	0.974	0.866	0.781	0.791	0.933	0.836	0.816	0.926	0.93	0.777	0.791	0.857	0.748	0.646
4	1.115	1.049	1.121	1.118	1.307	0.998	1.27	1.142	1.045	1.051	1.17	1.155	1.146	1.206	1.23	1.101	1.027	1.188	1.049	1.026
HCT-116
	NC					0.5mg/L AA					1mg/L AA					5mg/L AA
0	0.301	0.316	0.269	0.293	0.307	0.292	0.305	0.281	0.301	0.296	0.318	0.327	0.317	0.306	0.324	0.338	0.326	0.32	0.316	0.316
1	0.502	0.458	0.391	0.399	0.452	0.448	0.433	0.375	0.404	0.384	0.546	0.502	0.538	0.439	0.49	0.531	0.479	0.463	0.413	0.425
2	0.547	0.539	0.457	0.485	0.55	0.489	0.481	0.424	0.435	0.438	0.582	0.577	0.619	0.479	0.582	0.563	0.497	0.485	0.461	0.508
3	0.842	0.874	0.805	0.766	0.783	0.803	0.669	0.606	0.841	0.661	0.893	0.894	0.869	0.787	0.939	0.779	0.787	0.778	0.73	0.638
4	1.181	1.242	1.154	1.209	1.189	1.099	1.087	1.211	1.104	1.039	1.289	1.275	1.212	1.093	1.284	1.119	1.112	1.143	1.107	1.044
Fig 2b
EdU(%)
	NC			0.5mg/L AA			1mg/L AA			2mg/L AA
SW480	12	13	17	11	10	15	11	16	13	14	15	16
HCT116	9	7	11	8	7	10	12	8	11	12	9	8
Fig 2d
series	NC1	NC2	NC3	NC4	NC5	NC6	NC7	NC8	AA1	AA2	AA3	AA4	AA5	AA6	AA7	AA8
10	9	9.6	9.4	8.8	8.6	8.9	8.2	8.2	9.4	8.8	7.4	8.1	9	8.4	8.2	8
7886	339.5	355.7	354	315.7	293.2	310.3	276.8	257	296.8	236	330.8	342.9	358.9	320.2	272.3	300
15762	388.1	400.9	395.5	367.3	345	362.7	320.9	301.1	342.3	276.4	378.9	395.9	408.8	365.1	320.3	356.3
23638	414.8	428.1	419.9	399.5	367.3	386.1	347.4	329.3	367.8	302.5	410.6	421	437.7	388	345.3	385
31514	431.2	444	431.9	416.8	383.8	398.6	362.2	347.5	383.6	318.1	425.9	436.3	452.7	402.5	363	399.7
39390	443.6	452.5	442.7	429.8	393	410.3	373.6	357.1	392.1	330	441.3	447.8	464.1	411.1	373.9	411.8
47266	451	461	450	441	402	418	382	364.9	400	339	449	454	472	417	381	422
Fig 2e
	Gram-negative	Gram-positive
NC	42.66	57.34
AA	61.32	38.68
Fig 2f
Taxonomy	Bacteroidetes	Firmicutes	Proteobacteria	Actinobacteria	Verrucomicrobia	Deferribacteres	Cyanobacteria	Saccharibacteria	Tenericutes	Others
NC1	0.540331	0.401895	0.0431343	0.00712911	0.00294049	0.000676948	0.00203084	0.00105773	0.000803876	3.33067e-16
NC2	0.463434	0.429418	0.0870936	0.00810222	0.0025174	0.00294049	0.00300396	0.00190392	0.0015866	3.33067e-16
NC3	0.551882	0.40143	0.0320281	0.00579637	0.00194622	0.000909649	0.00220008	0.00215777	0.00160775	4.23092e-05
NC4	0.568107	0.364748	0.0436843	0.0135178	0.00332128	0.00262317	0.00129043	0.00156544	0.00114235	4.44089e-16
NC5	0.486472	0.442745	0.0482537	0.0193353	0.000380783	0.000782721	0.000571175	0.00112119	0.000338474	0
NC6	0.515157	0.398363	0.0720949	0.00956189	0.00224239	0.000740412	0.000507711	0.000888494	0.000444247	5.55112e-16
NC7	0.482368	0.476952	0.0276491	0.00977343	0.00120581	0.000698102	0.000571175	0.000253855	0.000528865	3.33067e-16
NC8	0.729179	0.176493	0.0671025	0.00401938	0.00027501	0.0209219	0.000888494	0.000846185	0.000211546	6.34639e-05
AA1	0.476402	0.390028	0.121004	0.00719257	0.00427323	0.000359629	0.00027501	0.000148082	0.000317319	7.77156e-16
AA2	0.72004	0.174103	0.076072	0.00598676	0.022022	0.000211546	0.00124812	0.000105773	0.000211546	3.33067e-16
AA3	0.182882	0.714518	0.0448901	0.0288761	0.023397	0.00300396	0.00118466	0.000486556	0.000761566	4.44089e-16
AA4	0.199636	0.637452	0.103827	0.0265067	0.0196315	0.00863108	0.00167121	0.00137505	0.00126928	5.55112e-16
AA5	0.241395	0.657549	0.0551289	0.0189968	0.0198642	0.00203084	0.00215777	0.00137505	0.00150198	1.11022e-15
AA6	0.258763	0.525756	0.1638	0.0174526	0.0111273	0.0187853	0.00253855	0.000930803	0.000846185	0
AA7	0.227751	0.53096	0.187409	0.0500095	0.00167121	0.000867339	0.000528865	0.000676948	0.000126928	0
AA8	0.200821	0.45072	0.30249	0.0338051	0.0101331	0.00082503	0.000613484	0.000359629	0.000232701	5.55112e-16
Fig 2g
Fecal
E.coli		E.faecalis		Lac
NC	AA	NC	AA	NC	AA
0.026136	0.068122	0.000826	0.017124	0.013287	0.041798
0.035758	0.049639	0.001122	0.009163	0.064804	0.015357
0.019719	0.089901	0.002488	0.023019	0.042089	0.011126
0.052254	0.121447	0.003817	0.0271621	0.083357	0.022476
0.041333	0.072582	0.00072	0.000862	0.079286	0.019592
0.029821	0.108103	0.000131	0.0063207	0.049105	0.038652
0.01863	0.106331	0.000565	0.011652	0.028973	0.036603
0.040143	0.098129	0.000912	0.047463	0.040621	0.006701
tumor tissue
E.coli		E.faecalis		Lac
NC	AA	NC	AA	NC	AA
0.064294	0.104032	0.003107	0.008306	0.049461	0.016463
0.034764	0.124735	0.003613	0.010415	0.02017	0.045467
0.042588	0.106652	0.002911	0.012223	0.065797	0.049311
0.026892	0.092028	0.003556	0.018078	0.071494	0.044383
0.060115	0.089693	0.006127	0.009298	0.075699	0.029775
0.008161	0.093834	0.00167	0.009115	0.016177	0.041881
0.035902	0.088102	0.002108	0.010056	0.061985	0.038653
0.07241	0.049148	0.001228	0.006109	0.056804	0.042949
Fig 2i
AOM/DSS tumor number
		quadruple-antibiotic administration				aztreonam	vancomycin
NC	AA	NC	AA	Stool-NC	Stool-AA	AA	AA
3	9	2	6	5	8	3	9
5	9	3	5	3	9	3	8
4	6	4	2	5	7	2	5
3	13	6	7	6	6	5	10
7	9	5	4	2	8	7	12
6	10	6	4	7	11	4	7
Fig 2k
AOM/DSS tumor grade
	low	High
NC	83.3	16.7
AA	33.3	66.7
NC	83.3	16.7	quadruple-antibiotic administration
AA	100	0
stool-NC	100	0
stool-AA	50	50
AA	83.3	16.7	aztreonam
AA	50	50	vancomycin

## Sheet: Figure 3
Fig 3a
FADS1		FADS2		FADS3		ELOVL2		ELOVL3
NC	CRC	NC	CRC	NC	CRC	NC	CRC	NC	CRC
6.39649	7.22602	6.54899	6.4248	7.20665	7.05601	3.75195	3.77258	4.34099	4.84359
5.55436	6.21293	6.55514	6.2574	6.92923	7.0227	3.81891	3.78931	4.63261	4.67816
5.56899	7.57563	6.44409	6.36854	6.30138	6.53467	3.91965	3.68971	4.46715	4.76778
5.82801	7.21417	6.3977	6.42146	7.48681	7.15761	3.91419	3.86332	4.75769	4.64595
5.56988	5.45628	6.0076	6.38729	7.06655	6.79219	3.68348	3.75734	4.25743	4.73346
5.37364	7.50975	6.3705	6.42162	6.93696	7.23043	3.52482	3.62357	4.26284	4.58701
6.14315	6.36928	6.44917	6.34791	7.06347	7.19815	3.71039	3.89802	4.25007	4.45243
5.66922	6.16551	6.45675	6.47219	7.1023	7.64663	3.55611	3.72517	4.36356	4.64477
6.72741	7.46675	6.44726	6.55248	7.01297	7.53499	4.12064	3.76673	4.33338	4.54404
5.57663	9.40851	6.52702	6.49276	7.19778	7.48682	3.40789	3.6854	4.12306	4.60161
7.62147	6.90719	6.62552	6.28159	7.30663	7.71924	4.9999	3.8761	4.68408	4.57952
6.25985	8.89447	6.46297	6.90806	7.35827	7.29081	3.67264	4.03292	4.55551	4.83401
5.96629	7.34638	6.69851	6.72579	7.16156	7.54142	3.7169	3.76264	4.5799	4.43748
5.30943	8.26676	6.37302	6.39331	6.92949	7.39176	3.80334	3.82106	4.55612	4.75362
5.88805	5.92826	6.22177	6.13712	7.09893	7.01038	3.72272	3.75927	4.4625	4.62205
5.80755	6.83453	6.2847	6.35813	6.96752	7.41088	3.66001	3.66456	4.58481	4.29898
6.08747	7.10907	6.75285	6.89327	7.09744	7.43478	3.94955	5.23592	4.79133	4.7587
Fig 3b
NC	AD	CRC
729.42	523.48	844.61
970.96	637.04	718.92
452.02	543.52	880.37
721.61	585	759.26
642.27	453.58	871.89
160.37	885.69	522.92
515.83	858.77	590.37
472.12	856.78	836.81
640.16	840.39	607.75
744.84	644.25	663.25
922.64	737.94	597.26
767.34	789.49	774.29
641.75	765.24	729.31
621.7	774.29	714.65
657.26	607.17	994.65
608.03	701.33	528.24
1132.29	924.4	810.91
584.56	853.02	704.63
717.91	819.73	660.81
758.3	572.97	837.74
Fig 3c
AA and FADS1				EPA and FADS1
AA	NC	AD	CRC	EPA	NC	AD	CRC
410.95	-8.31			729.42	-8.31
818.94	-8.43			970.96	-8.43
768.77	-8.21			452.02	-8.21
961.65	-8.51			721.61	-8.51
1081.8	-5.29			642.27	-5.29
1285.88	-8.66			160.37	-8.66
1107.62	-7.84			515.83	-7.84
963.47	-7.59			472.12	-7.59
940.46	-8.78			640.16	-8.78
981.27	-7.86			744.84	-7.86
924.77	-9.19			922.64	-9.19
1526.52	-7.69			767.34	-7.69
897.84	-7.46			641.75	-7.46
1050.89	-9.33			621.7	-9.33
1097.25	-8.59			657.26	-8.59
875.06	-9.2			608.03	-9.2
1047.66	-8.93			1132.29	-8.93
798.88	-9.78			584.56	-9.78
1078.47	-6.99			717.91	-6.99
1121.48	-7.16			758.3	-7.16
529.16		-11.52		523.48		-11.52
1492.03		-6.89		637.04		-6.89
1650.55		-8.02		543.52		-8.02
1239.38		-8.36		585		-8.36
1152.05		-6.72		453.58		-6.72
1487.82		-7.99		885.69		-7.99
1696.97		-6.16		858.77		-6.16
2052.23		-8.22		856.78		-8.22
1741.93		-8.54		840.39		-8.54
1490.99		-5.97		644.25		-5.97
1450.92		-6.98		737.94		-6.98
1521.97		-6.15		789.49		-6.15
1423.62		-6.51		765.24		-6.51
2471.14		-5.35		774.29		-5.35
1376.72		-9.18		607.17		-9.18
1643.16		-8.94		701.33		-8.94
1723.87		-8.93		924.4		-8.93
1337.08		-8.78		853.02		-8.78
1637.54		-7.04		819.73		-7.04
1204.47		-7.87		572.97		-7.87
635.93			-6.03	844.61			-6.03
1667.5			-6.72	718.92			-6.72
2034.46			-5.36	880.37			-5.36
1540.65			-6.18	759.26			-6.18
2028.33			-5.11	871.89			-5.11
2332.12			-6.3	522.92			-6.3
2848.11			-5.38	590.37			-5.38
2397.41			-4.68	836.81			-4.68
2032.93			-5.21	607.75			-5.21
1974.75			-4.98	663.25			-4.98
2077.94			-6.85	597.26			-6.85
1935.09			-6.11	774.29			-6.11
3456.55			-2.81	729.31			-2.81
1866.98			-6.45	714.65			-6.45
2253.96			-7.3	994.65			-7.3
2371.18			-4.51	528.24			-4.51
1809.39			-6.71	810.91			-6.71
2245.8			-4.7	704.63			-4.7
1616.78			-6.07	660.81			-6.07
2323.69			-4.8	837.74			-4.8
Fig 3d
SW480						HCT116
AA			EPA			AA			EPA
sh-NC	sh1	sh-2	sh-NC	sh1	sh-2	sh-NC	sh1	sh-2	sh-NC	sh1	sh-2
2023.52	1121.05	1035.12	842.68	750.39	783.67	1376.22	614.32	699.12	616.59	537.18	510.36
1863.71	994.32	914.37	835.99	803.61	822.34	1227.69	671.37	764.88	563.52	561.35	560.82
1698.3	864.39	798.26	921.32	732.5	738.43	1063.55	558.11	637.45	558.49	502.77	463.51
Fig 3e
SW480			HCT116
sh-NC	sh1	sh2	sh-NC	sh1	sh2
2.18366	1.34812	1.21265	2.14391	1.13473	1.32728
Fig 3f
SW480 AA
	WT	WT	WT	0.5ug/ml LPS	0.5ug/ml LPS	0.5ug/ml LPS	1ug/ml LPS	1ug/ml LPS	1ug/ml LPS
sh-NC	397.93	426.71	388.26	554.89	552	583.31	1148.38	1145.66	1175.16
FADS1-sh1	393.71	381.04	363.45	493.04	469.33	495.03	677.36	660.91	687.33
FADS1-sh2	411.41	364.24	381.15	447.83	400.05	402.53	601.31	564.88	563.31
HCT-116 AA
	WT	WT	WT	0.5ug/ml LPS	0.5ug/ml LPS	0.5ug/ml LPS	1ug/ml LPS	1ug/ml LPS	1ug/ml LPS
sh-NC	217.79	187.73	198.5	303.22	288.96	315.17	445.96	450.16	461.23
FADS1-sh1	162.44	175.78	163.8	212	225.77	208.24	292.76	276.28	269.99
FADS1-sh2	168.03	201.99	192.48	229.51	252.75	256.94	266.15	257.45	288.07
Fig 3g
SW480 EPA
	WT	WT	WT	0.5ug/ml LPS	0.5ug/ml LPS	0.5ug/ml LPS	1ug/ml LPS	1ug/ml LPS	1ug/ml LPS
sh-NC	397.93	426.71	388.26	554.89	552	583.31	1148.38	1145.66	1175.16
FADS1-sh1	393.71	381.04	363.45	493.04	469.33	495.03	677.36	660.91	687.33
FADS1-sh2	411.41	364.24	381.15	447.83	400.05	402.53	601.31	564.88	563.31
HCT-116 EPA
	WT	WT	WT	0.5ug/ml LPS	0.5ug/ml LPS	0.5ug/ml LPS	1ug/ml LPS	1ug/ml LPS	1ug/ml LPS
sh-NC	217.79	187.73	198.5	303.22	288.96	315.17	445.96	450.16	461.23
FADS1-sh1	162.44	175.78	163.8	212	225.77	208.24	292.76	276.28	269.99
FADS1-sh2	168.03	201.99	192.48	229.51	252.75	256.94	266.15	257.45	288.07
Fig 3h
SW480 AA/EPA
	NC	FADS1-sh1	FADS1-sh2
WT	1.93974	1.78794	1.95438
0.5ug/ml	2.18796	1.42152	1.71241
1ul/ml	2.22599	1.17219	1.15633
HCT116 AA/EPA
	NC	FADS1-sh1	FADS1-sh2
WT	1.7423	1.66045	1.51945
0.5ug/ml	2.07869	1.38661	1.615
1ul/ml	2.25548	1.22677	1.13987

## Sheet: Figure 4
Fig 4b
sh-NC	sh-FADS1	sh-NC+antibic	sh-FADS1+antibics
0.92	0.74	0.51	0.62
0.84	0.27	0.47	0.45
0.52	0.36	0.38	0.54
0.61	0.44	0.66	0.61
0.68	0.35	0.41	0.4
0.76	0.5	0.34	0.31
Fig 4c
sh-NC	sh-FADS1	sh-NC+antibic	sh-FADS1+antibics
0.98	0.72	0.47	0.67
0.75	0.35	0.33	0.56
0.65	0.52	0.51	0.27
0.856	0.41	0.3	0.34
0.63	0.17	0.6	0.44
0.52	0.21	0.36	0.4
Fig 4d
SW480
	Gram-negative	Gram-positive
sh-NC	57.16	42.84
sh-FADS1	45.63	54.37
HCT-116
	Gram-negative	Gram-positive
sh-NC	61.38	38.62
sh-FADS1	44.27	55.73
Fig 4e
SW480
	Escherichia coli	Escherichia coli	Escherichia coli	Escherichia coli	Escherichia coli	Escherichia coli	Enterococcus faecalis	Enterococcus faecalis	Enterococcus faecalis	Enterococcus faecalis	Enterococcus faecalis	Enterococcus faecalis	Lactobacillus	Lactobacillus	Lactobacillus	Lactobacillus	Lactobacillus	Lactobacillus
sh-NC	9.12	7.62	12.16	5.18	10.91	9.41	5.69	4.17	3.68	7.16	8.61	7.61	3.14	4.92	1.74	2.67	3.74	6.18
sh-FADS1	5.51	4.1	6.81	7.07	3.38	4.17	3.16	2.84	6.15	4.33	2.29	1.93	7.14	6.82	6.13	4.68	8.43	7.16
HCT-116
	Escherichia coli	Escherichia coli	Escherichia coli	Escherichia coli	Escherichia coli	Escherichia coli	Enterococcus faecalis	Enterococcus faecalis	Enterococcus faecalis	Enterococcus faecalis	Enterococcus faecalis	Enterococcus faecalis	Lactobacillus	Lactobacillus	Lactobacillus	Lactobacillus	Lactobacillus	Lactobacillus
sh-NC	11.36	13.82	10.61	4.62	7.35	14.29	6.17	8.23	4.16	3.82	9.44	8.67	2.78	3.85	5.18	2.62	2.74	1.95
sh-FADS1	6.33	5.17	7.31	4.82	6.63	3.18	4.28	6.15	2.82	4.63	3.77	0.82	5.68	7.19	8.62	7.16	4.82	6.71
Fig 4f	Source intensity (10^8)
sh-NC	sh-FADS1	sh-NC+aztreonam	sh-FADS1+vancomycin
1.43	0.5	0.61	1.23
1.28	0.53	0.64	1.3
1.09	0.67	0.48	1.16
1.18	0.43	0.37	0.82
0.83	0.49	0.55	0.93
0.97	0.67	0.4	0.78

## Sheet: Figure 5
Fig 5b
PGE2(pg/mg)
AOM/DSS		APC-/-
Stool-NC	Stool-AA	Stool-NC	Stool-AA
496.29	745.25	817.83	1235.7
608.01	786.2	856.05	919.16
566.94	789.72	705.42	1115.5
642.52	916.47	691.16	1067.04
671.02	958.42	587.11	1311.48
629.15	882.15	753.98	983.82
Fig 5c
PGE2(pg/mg)		Orthotopic xenograft
SW480		HCT-116
sh-NC	sh-FADS1	sh-NC	sh-FADS1
804.05	551.64	837.91	574.06
567.4	438.69	701.51	659.29
731.96	428.06	910.45	613.37
890.61	507.99	955.33	551.51
873.72	378.38	839.39	561.47
641.62	541.15	982.26	618.22
Fig 5d
PGE2(pg/mg)		Orthotopic xenograft (antibiotic)
SW480		HCT-116
sh-NC	sh-FADS1	sh-NC	sh-FADS1
285.99	281.7	387.08	276.12
217.21	332.93	255.98	360.92
324.09	338.68	356.03	386.27
340.3	275.16	370.23	299.48
254.69	242.73	404.52	354.27
294.44	311.57	327.59	345.91
Fig 5e
PGE2(pg/ml)
SW480			HCT-116
sh-NC	sh-FADS1 #1	sh-FADS1 #2	sh-NC	sh-FADS1 #1	sh-FADS1 #2
433.75	412.89	405.78	431.48	511.29	478.93
395.67	403.01	376.96	513.09	539.38	458.53
371.21	361.06	388.31	521.37	474.63	512.32
Fig 5f
PGE2(pg/ml)
SW480			HCT-116
sh-NC	sh-FADS1 #1	sh-FADS1 #2	sh-NC	sh-FADS1 #1	sh-FADS1 #2
837.1	432.41	555.13	772.03	509.18	603.29
908.72	625.38	403.72	978.86	675.77	597.23
706.23	589.87	550.78	1004.97	625.43	723.56
Fig 5h
											Orthotopic xenograft (antibiotic)
	Orthotopic xenograft
Fig 5i

## Sheet: Figure 6
Fig 6a
SW480 PGE2					HCT116 PGE2
siNC	siNC+LPS	siTLR4 #1+LPS	siTLR4 #2+LPS		siNC	siNC+LPS	siTLR4 #1+LPS	siTLR4 #2+LPS
194.42	849.05	413.65	449.76		302.93	934.87	614.65	594.74
234.37	689.15	411.96	389.42		313.81	1001.11	556.19	627.23
264.72	740.66	364.94	425.86		331.97	927.07	675.12	508.46
Fig 6b
SW480 PGE2					HCT116 PGE2
siNC	siNC+LPS	siMYD88 #1+LPS	siMYD88 #2+LPS		siNC	siNC+LPS	siMYD88 #1+LPS	siMYD88 #2+LPS
266.62	746.13	527.35	503.38		370.16	756.34	550.96	546.76
245.41	659.86	477.5	465.42		303.07	820.42	562.17	562.99
223.94	712.97	474.6	433.14		351.78	882.1	617.6	477.88
Fig 6c
SW480 mRNA expression											Protein expression
	sh-NC	sh-FADS1 #1	sh-FADS1 #2			sh-NC	sh-FADS1 #1	sh-FADS1 #2
TLR4	1	0.929079	0.985894		MYD88	1	1.10798	0.880413
	1	0.886643	0.868627			1	0.987164	1.07186
	1	0.803279	1.00448			1	1.21686	1.14673
HCT116 mRNA expression
	sh-NC	sh-FADS1 #1	sh-FADS1 #2			sh-NC	sh-FADS1 #1	sh-FADS1 #2
TLR4	1	1.21476	1.06605		MYD88	1	0.984318	0.867982
	1	1.15435	0.943502			1	1.19878	0.839386
	1	1.20689	1.17945			1	1.0659	1.01363
Fig 6d
SW480 mRNA expression
	siNC	siNC+LPS	siNC+LPS+siTLR4 #1	siNC+LPS+siTLR4 #2	siNC+LPS+siMYD88 #1	siNC+LPS+siMYD88 #2				siNC	siNC+LPS	siNC+LPS+siTLR4 #1	siNC+LPS+siTLR4 #2	siNC+LPS+siMYD88 #1	siNC+LPS+siMYD88 #2
PTGES	1	2.25827	1.46838	1.7692	1.32644	1.45316			PTGS2	1	2.81031	1.8175	1.5972	1.66002	1.53458
	1	2.73415	1.64495	1.49722	1.5419	1.65008				1	2.57844	1.88357	1.76137	1.33884	1.22531
	1	2.59759	1.50067	1.89659	1.55066	1.47476				1	2.80125	1.70793	1.55543	1.47714	1.51811
HCT116 mRNA expression
	siNC	siNC+LPS	siNC+LPS+siTLR4 #1	siNC+LPS+siTLR4 #2	siNC+LPS+siMYD88 #1	siNC+LPS+siMYD88 #2				siNC	siNC+LPS	siNC+LPS+siTLR4 #1	siNC+LPS+siTLR4 #2	siNC+LPS+siMYD88 #1	siNC+LPS+siMYD88 #2
PTGES	1	2.22492	1.65578	1.55447	1.43872	1.58038			PTGS2	1	3.05069	1.58502	1.82974	1.56423	1.45738
	1	2.3218	1.71827	1.31372	1.53007	1.85429				1	2.9111	1.67139	1.67823	1.77222	1.84582
	1	2.44928	1.76494	1.58081	1.61521	1.64733				1	2.71421	1.36058	1.61603	1.70955	1.7488
Fig 6e
Fig 6f
SW480 CCK8
	NC					LPS					LPS+siTLR4					LPS+siMYD88					LPS+siPTGES					LPS+siPTGS2					LPS+siTLR4+PGE2					LPS+siMYD88+PGE2					LPS+siPTGES+PGE2					LPS+siPTGS2+PGE2
0	0.219	0.241	0.199	0.212	0.224	0.237	0.229	0.223	0.234	0.219	0.233	0.204	0.206	0.201	0.225	0.205	0.211	0.243	0.214	0.219	0.218	0.235	0.229	0.214	0.223	0.225	0.222	0.198	0.233	0.216	0.192	0.224	0.284	0.224	0.251	0.226	0.248	0.206	0.221	0.217	0.249	0.214	0.221	0.207	0.238	0.231	0.224	0.235	0.215
1	0.312	0.377	0.305	0.322	0.341	0.413	0.392	0.382	0.415	0.359	0.339	0.302	0.305	0.298	0.349	0.305	0.308	0.341	0.312	0.314	0.301	0.331	0.304	0.314	0.321	0.317	0.326	0.302	0.342	0.315	0.339	0.367	0.309	0.381	0.439	0.432	0.457	0.385	0.389	0.375	0.463	0.358	0.367	0.348	0.385	0.441	0.416	0.424	0.372
2	0.537	0.589	0.529	0.508	0.576	0.714	0.684	0.656	0.702	0.631	0.518	0.456	0.482	0.467	0.523	0.452	0.453	0.521	0.466	0.509	0.469	0.532	0.472	0.506	0.522	0.509	0.512	0.453	0.544	0.51	0.646	0.639	0.606	0.671	0.691	0.691	0.711	0.667	0.685	0.657	0.706	0.635	0.649	0.627	0.653	0.693	0.669	0.678	0.647
3	0.815	0.864	0.836	0.843	0.803	1.196	1.096	1.071	1.142	0.998	0.895	0.828	0.862	0.832	0.914	0.894	0.858	0.934	0.877	0.916	0.792	0.886	0.852	0.829	0.874	0.908	0.926	0.829	0.964	0.855	1.071	1.019	1.012	1.053	1.103	1.144	1.208	1.061	1.087	1.086	1.093	1.004	1.017	1.013	1.053	1.251	1.185	1.203	1.168
4	1.102	1.161	1.123	1.179	1.021	1.828	1.663	1.717	1.734	1.601	1.299	1.099	1.263	1.347	1.353	1.301	1.245	1.344	1.202	1.358	1.218	1.272	1.197	1.153	1.278	1.276	1.301	1.172	1.365	1.257	1.671	1.559	1.558	1.675	1.783	1.789	1.649	1.689	1.737	1.764	1.719	1.579	1.619	1.667	1.694	1.829	1.689	1.822	1.777
HCT116 CCK8
	NC					LPS					LPS+siTLR4					LPS+siMYD88					LPS+siPTGES					LPS+siPTGS2					LPS+siTLR4+PGE2					LPS+siMYD88+PGE2					LPS+siPTGES+PGE2					LPS+siPTGS2+PGE2
0	0.226	0.243	0.226	0.239	0.231	0.222	0.241	0.241	0.228	0.225	0.219	0.228	0.224	0.208	0.237	0.225	0.228	0.231	0.249	0.211	0.227	0.214	0.246	0.216	0.239	0.228	0.219	0.231	0.209	0.243	0.237	0.224	0.204	0.219	0.246	0.222	0.231	0.212	0.237	0.219	0.218	0.234	0.231	0.224	0.229	0.222	0.227	0.213	0.209
1	0.408	0.439	0.389	0.419	0.404	0.462	0.493	0.508	0.472	0.382	0.405	0.407	0.412	0.385	0.422	0.411	0.403	0.414	0.441	0.365	0.417	0.412	0.467	0.417	0.438	0.405	0.401	0.416	0.371	0.431	0.484	0.466	0.429	0.434	0.507	0.506	0.494	0.446	0.501	0.441	0.445	0.497	0.485	0.498	0.479	0.463	0.476	0.431	0.417
2	0.602	0.665	0.605	0.642	0.605	0.778	0.797	0.824	0.774	0.684	0.625	0.635	0.672	0.607	0.643	0.632	0.669	0.696	0.702	0.585	0.617	0.608	0.705	0.601	0.689	0.611	0.603	0.615	0.571	0.701	0.707	0.672	0.654	0.645	0.713	0.765	0.714	0.667	0.747	0.658	0.671	0.705	0.721	0.772	0.728	0.726	0.719	0.728	0.628
3	0.829	0.899	0.873	0.853	0.873	1.294	1.283	1.295	1.221	1.238	0.942	0.955	1.021	0.883	1.014	0.946	0.981	1.012	1.111	0.906	0.915	0.91	1.075	0.814	1.003	0.952	0.859	0.912	0.833	1.085	1.295	1.326	1.242	1.185	1.228	1.15	1.173	1.135	1.303	1.031	1.204	1.274	1.128	1.378	1.193	1.214	1.151	1.219	1.152
4	1.159	1.169	1.128	1.081	1.101	1.799	1.651	1.747	1.605	1.662	1.203	1.266	1.371	1.23	1.307	1.25	1.312	1.419	1.435	1.178	1.221	1.17	1.326	1.225	1.311	1.082	1.137	1.306	1.186	1.336	1.618	1.747	1.638	1.673	1.684	1.729	1.707	1.743	1.798	1.685	1.648	1.672	1.839	1.806	1.752	1.607	1.704	1.626	1.692
[truncated: 1 more columns]

## Sheet: Figure 7
Fig 7a				Fig 7b				Fig 7c				Fig 7f						Fig 7g				Fig 7h							Fig 7i								Fig 7j
Normal	Ad	CRC			Low FADS1	High FADS1			Low	High			I	II	III	IV			FADS1-high	FADS1-low			T stage	Tumor size	LN	Distant metastasis	Pathological stage		Source intensity (x10^8)	SW480		HCT-116		Organoid model				SW480		HCT-116		Organoid model
-1.05	-0.43	-0.25		1366	0			NC	100	0		1	17	39	17	8		55	0			lower limit	1.403	1.204	0.686	0.524	1.322			sh-NC	FADS1 inhibitor	sh-NC	FADS1 inhibitor	sh-NC	FADS1 inhibitor			NC	FADS1 inhibitor	NC	FADS1 inhibitor	NC	FADS1 inhibitor
-1.1	-1.2	1.8		588	0			AD	80	20		2	9	68	32	9		24	1			HR	2.213	1.807	1.021	0.856	1.976			0.83	0.26	1.21	0.71	1.91	0.59		27	1
-0.99	1.05	1.2		1089	0			CRC	20	80		3	7	26	51	29		35	1			upper limit	3.251	2.712	1.518	1.397	2.953			0.61	0.32	1.58	0.48	2.51	0.96		41	1
-0.36	0.28	-0.28		2683	0							4	3	20	22	35		20	1											0.46	0.35	1.47	0.5	3.09	0.78		39	1
-0.5	-0.26	0.1		1216	0													35	0											0.55	0.41	1.32	0.88	2.28	1.05		26	1
-0.05	-0.1	-0.31		3974	0													34	0											0.75	0.36	1.27	0.51	1.76	0.67		33	1
0.05	-0.08	0.3		543	0													33	0											0.69	0.32	1.09	0.69	2.14	1.29		27	1
-0.3	-0.5	-0.24		804	0													33	0																		56		1
-0.45	0.65	1		456	0													47	0																		48		1
-0.35	0.4	-0.03		377	0													21	1																		46		1
-0.47	-0.35	-0.03		1177	0													16	1																		45		1
-0.7	-0.7	1.95		1126	0													31	1																		49		1
	-0.68	-0.6		476	0													40	0																		38		1
	-0.65	-0.68		4126	0													22	1																		44			1
	1.5	-0.5		1001	0													9	1																		29			1
	-0.55	1.4		1004	0													27	0																		29			1
	-1.05	0.6		379	0													27	0																		30			1
	0.25	0.35		1096	0													27	0																		41			1
	-0.4	1		424	0													26	0																		26			1
	-0.8	0.18		2895	0													22	1																		46				1
	-0.35	0.3		1157	0													18	1																		34				1
	0.7	0.05		914	0													28	0																		54				1
	-0.6	-0.2		1581	0													8	1																		43				1
	0.6	0.05		419	0													1	1																		47				1
	0.9			371	0													10	1																		51				1
	0.15			1643	0													25	0																		41					1
	0.05			457	0													26	0																		32					1
	-0.6			1246	0													24	0																		48					1
	-0.7			457	0													22	0																		35					1
	-0.68			672	0													56	0																		43					1
	-0.57			426	0													25	1																		26					1
	-0.45			1126	0													55	0																		52						1
	-0.08			3247	0													55	0																		49						1
	-0.5			14	0													17	1																		43						1
	-0.73			1065	0													17	1																		55						1
	0.73			3324	0													6	1																		44						1
	0.4			4270	0													28	1																		62						1
	0.1			212	0													21	1
	-0.1			1200	0													25	1
	-0.9			1024	0													11	1
	0.2			1003	0													49	1
	-0.25			734	0													21	1
	-0.25			579	0													52	0
	-0.3			1260	0													30	1
	1.3			31	0													12	1
	-0.7			3641	0													26	1
	0.93			1036	0													31	1
	-0.05			792	0													47	0
	-0.3			1430	0													11	1
	-0.95			397	0													16	1
	-0.7			1035	0													40	0
				652	0													6	1
				28	0													24	1
				914	0													18	1
				500	0													38	0
				427	0													26	1
				3648	0													25	1
				700	0													2	1
				1002	0													5	1
				1127	0													19	1
				1278	0													30	0
				2988	0													6	1
				791	0													7	1
				380	0													13	1
				996	0													12	1
				1551	0													51	0
				1068	0													51	0
				822	0													51	0
				389	0													50	0
				2587	0													21	0
				761	0													20	0
				549	0													20	0
				460	0													27	1
				763	0													15	1
				182	0													56	0
				912	0													6	1
				4000	0													14	1
				995	0													37	1
				549	0													27	1
				457	0													17	1
				1765	0													55	0
				761	0													29	0
				30	0													32	0
				2424	0													54	0
				543	0													24	1
				1005	0													54	0
				396	0													46	0
				31	0													54	0
				31	0													47	1
				362	0													4	1
				31	0													54	0
				3561	0													53	0
				2268	0													32	1
				824	0													53	0
				1096	0													54	1
				751	0													53	0
				1915	0													53	0
				1034	0													15	1
				293	0													27	1
				730	0													52	0
				882	0													52	0
				1359	0													52	0
				441	0													52	0
				792	0													52	1
				16	0													28	1
				485	0													32	1
				1883	0													42	0
				1946	0													41	0
				1286	0													26	1
				1631	0													51	0
				454	0													51	0
				746	0													25	1
				212	0													42	0
				184	0													42	0
				945	0													26	1
				2599	0													21	1
				943	0													41	0
				1064	0													41	0
				377	0													41	0
				1127	0													41	0
				943	0													41	0
				1431	0													51	0
				395	0													50	0
				1126	0													50	0
				383	0													38	0
				578	0													37	0
				489	0													37	0
				974	0													37	0
				31	0													12	1
				555	0													50	0
				475	0													45	1
				731	0													49	0
				518	0													50	0
				588	0													49	0
				426	0													49	0
				30	0													49	0
				385	0													49	0
				28	0													37	0
				821	0													37	0
				366	0													36	0
				1561	0													36	0
				1096	0													49	0
				578	0													30	1
				435	0													49	0
				2523	0													48	0
				1442	0													48	0
				952	0													48	0
				424	0													48	0
				672	0													29	1
				1127	0													30	1
				2792	0													48	0
				945	0													22	1
				2375	0													48	0
				685	0													48	0
				365	0													28	0
				2275	0													27	0
				31	0													26	0
				540	0													26	0
				312	0													25	0
				639	0													25	0
				1066	0													24	0
				608	0													46	0
				1522	0													46	0
				525	0													46	0
				3780	0													46	0
				146	0													8	1
				627	0													46	0
				943	0													20	1
				1387	0													22	1
				913	0													46	0
				701	0													46	0
				1706	0													46	0
				521	0													45	0
				1856	0													45	0
				915	0													14	1
				1701	0													43	0
				206	1													43	0
				427	1													21	1
				1188	1													43	0
				504	1													43	0
				334	1													24	1
				2821	1													41	0
				680	1													41	0
				335	1													40	0
				1503	1													40	0
				90	1													40	0
				1381	1													39	0
				511	1													39	0
				172	1													17	1
				153	1													49	0
				228	1													22	1
				472	1													47	0
				30	1													46	0
				61	1													45	0
				338	1													45	0
				858	1													24	1
				153	1													37		0
				1158	1													36		0
				3042	1													5		1
				1493	1													36		0
				256	1													50		0
				188	1													49		0
				153	1													16		1
				1094	1													20		1
				743	1													18		1
				1881	1													12		1
				61	1													32		0
				1095	1													31		0
				2475	1													21		0
				549	1													27		1
				29	1													30		0
				334	1													1		1
				1661	1													28		0
				403	1													13		1
				302	1													24		1
				670	1													23		1
				306	1													31		0
				1849	1													30		0
				1348	1													26		1
				424	1													13		1
				735		0												24		0
				396		0												23		0
				987		0												23		0
				1216		0												23		0
				775		0												14		1
				962		0												21		0
				61		0												21		0
				376		0												56		0
				1829		0												22		0
				614		0												39		1
				1047		0												40		1
				1419		0												42		1
				306		0												55		0
				617		0												54		0
				457		0												54		0
				542		0												47		1
				588		0												54		0
				488		0												26		1
				346		0												54		0
				666		0												54		0
				335		0												54		0
				791		0												53		0
				573		0												53		0
				1095		0												38		1
				1157		0												53		0
				888		0												53		0
				883		0												26		1
				1124		0												53		0
				742		0												52		0
				822		0												52		0
				6		0												52		0
				543		0												52		0
				4233		0												15		1
				1316		0												26		1
				276		0												51		0
				621		0												24		0
				549		0												24		0
				834		0												3		1
				518		0												7		1
				2310		0												19		1
				1014		0												50		0
				1111		0												50		0
				926		0												33		1
				2506		0												14		1
				457		0												50		0
				1054		0												50		0
				791		0												19		1
				4502		0												49		0
				335		0												49		0
				730		0												49		0
				456		0												49		0
				669		0												49		0
				245		0												49		0
				1133		0												49		0
				457		0												11		1
				31		0												49		0
				1199		0												49		0
				61		0												49		0
				822		0												49		0
				612		0												49		0
				435		0												48		0
				580		0												48		0
				474		0												48		0
				370		0												48		0
				580		0												48		0
				796		0												3		1
				1127		0												23		1
				791		0												47		0
				386		0												47		0
				337		0												47		0
				884		0												46		0
				408		0												46		0
				671		0												46		0
				1321		0												46		0
				47		0												46		0
				662		0												46		0
				90		0												46		0
				275		0												46		0
				547		0												46		0
				974		0												45		0
				1005		0												44		0
				457		0												8		1
				1087		0												18		1
				882		0												43		0
				824		0												43		0
				378		0												43		0
				4051		0												43		0
				354		0												43		0
				1020		0												51		0
				596		0												51		0
				518		0												51		0
				1935		0												51		0
				650		0												51		0
				887		0												51		0
				1004		0												51		0
				31		0												24		1
				975		0												29		1
				1035		0												39		0
				726		0												13		1
				580		0												38		0
				397		0												0		1
				406		0												50		0
				730		0												48		0
				699		0												50		0
				761		0												19		1
				1456		0												37		0
				475		0												49		0
				491		0												47		0
				608		0												48		1
				1074		0												35		1
				1035		0												16		1
				28		0												18		1
				669		0												35		0
				534		0												14		1
				287		0												33		1
				1309		0												17		1
				1093		0												21		1
				1331		0												33		0
				365		0												33		0
				805		0												12		1
				609		0												32		0
				1065		0												32		0
				730		0												29		0
				766		0												29		0
				669		0												18		1
				395		0												28		0
				383		0												22		1
				775		0												28		0
				1087		0												28		0
				518		0												28		0
				1301		0												18		1
				1186		0												48		0
				229		0												48		0
				30		0												48		0
				1006		0												47		0
				911		0												47		0
				244		0												16		1
				669		0												18		1
				1776		0												24		0
				457		0												18		1
				1186		0												23		0
				731		0												23		0
				598		0												22		0
				822		0												21		0
				1247		0												21		0
				2130		0												20		0
				1612		0												20		0
				2600		0												56		0
				308		0												37		1
				822		0												53		0
				365		0												52		0
				763		0												49		0
				546		0												48		0
				718		0												28		1
				255		0												47		0
				1977		0												47		0
				394		0												47		0
				670		0												46		0
				254		0												46		0
				1674		0												45		0
				395		0												44		0
				388		0												37		0
				553		0												21		0
				896		0												53		0
				337		0												50		0
				638		0												38		0
				176		1												38		0
				146		1												38		0
				156		1												38		0
				643		1												38		0
				2532		1												12		1
				357		1												38		0
				579		1
				122		1
				153		1
				682		1
				383		1
				61		1
				899		1
				494		1
				1126		1
				972		1
				426		1
				405		1
				242		1
				1162		1
				740		1
				331		1
				92		1
				236		1
				368		1
				1331		1
				396		1
				715		1
				61		1
				43		1
				97		1
				758		1
				1518		1
				2047		1
				822		1
				1422		1
				442		1
				306		1
				262		1
				49		1
				2003		1
				290		1
				2134		1
				805		1
				159		1
				1711		1
				214		1
				179		1
				496		1
				59		1
				1910		1
				396		1
				1305		1
				306		1

## Sheet: Supplementary Fig 1
Supplementary Fig 1a
SW480
	NC					0.5mg/L AA					1mg/L AA					2mg/L AA
0	0.266	0.225	0.232	0.215	0.254	0.253	0.237	0.219	0.234	0.217	0.215	0.236	0.193	0.239	0.228	0.207	0.245	0.256	0.225	0.224
1	0.362	0.303	0.313	0.279	0.343	0.332	0.324	0.309	0.319	0.286	0.317	0.325	0.284	0.335	0.317	0.343	0.329	0.339	0.299	0.326
2	0.526	0.448	0.506	0.422	0.502	0.532	0.521	0.471	0.458	0.442	0.406	0.518	0.449	0.529	0.488	0.589	0.465	0.503	0.451	0.562
3	0.738	0.645	0.672	0.626	0.682	0.755	0.682	0.664	0.653	0.674	0.645	0.688	0.627	0.696	0.638	0.784	0.703	0.741	0.686	0.705
4	1.108	1.033	1.046	0.926	1.017	1.176	1.094	1.075	1.02	1.072	0.94	1.023	0.991	1.099	0.938	1.182	0.956	1.1072	0.925	1.082
HCT-116
	NC					0.5mg/L AA					1mg/L AA					2mg/L AA
0	0.241	0.231	0.236	0.227	0.219	0.336	0.241	0.229	0.217	0.221	0.223	0.214	0.236	0.245	0.219	0.215	0.219	0.237	0.231	0.228
1	0.369	0.341	0.35	0.337	0.318	0.355	0.361	0.307	0.301	0.313	0.346	0.321	0.358	0.377	0.327	0.321	0.319	0.348	0.352	0.349
2	0.573	0.509	0.517	0.481	0.479	0.582	0.577	0.501	0.492	0.504	0.527	0.491	0.551	0.601	0.507	0.483	0.472	0.504	0.517	0.493
3	0.798	0.706	0.692	0.681	0.661	0.816	0.796	0.721	0.704	0.716	0.775	0.741	0.783	0.801	0.705	0.713	0.725	0.711	0.732	0.702
4	1.109	1.036	1.038	1.011	0.923	1.174	1.152	1.096	1.052	1.034	1.104	1.063	1.114	1.192	1.037	1.019	1.058	1.034	1.012	0.982
Supplementary Fig 1b
EdU(%)	Fatty acid free
	NC			0.5mg/L AA			1mg/L AA			2mg/L AA
SW480	50	33	35	45	34	38	40	36	43	40	45	37
HCT116	23	16	20	22	20	12	15	18	21	13	19	20
Supplementary Fig 1c
Tumor volumn (cm3)					Tumor weight (g)
SW480		HCT-116			SW480		HCT-116
NC	AA	NC	AA		NC	AA	NC	AA
0.144	0.121	0.1715	0.105875		0.167	0.146	0.208	0.146
0.08125	0.075	0.08125	0.098313		0.128	0.118	0.125	0.135
0.083188	0.081	0.050625	0.098313		0.091	0.097	0.113	0.132
0.056	0.1	0.055688	0.055688		0.108	0.076	0.105	0.104
0.075	0.083188	0.050625	0.06875		0.062	0.082	0.083	0.082
0.09075	0.03675	0.0875	0.033688		0.091	0.078	0.072	0.099
Supplementary Fig 1d
	Gram-negative	Gram-positive
NC	41.62	58.38
AA	59.33	40.67
Supplementary Fig 1e
E.coli		E.faecalis		Lac
NC	AA	NC	AA	NC	AA
0.016501	0.079268	0.021686	0.056381	0.047263	0.013629
0.022009	0.092602	0.019533	0.046932	0.010528	0.009632
0.008681	0.086297	0.027164	0.071533	0.023816	0.036821
0.013827	0.109267	0.009538	0.034168	0.071239	0.041613
0.042622	0.120934	0.041632	0.041527	0.031921	0.017268
0.038264	0.0568213	0.008137	0.067452	0.041575	0.015392

## Sheet: Supplementary Fig 2
Supplementary Fig 2a
	Gram-negative	Gram-positive
NC	45.37	54.63
AA	60.25	39.75
Supplementary Fig 2b
	Gram-negative	Gram-positive
NC	51.13	48.87
AA	68.34	31.66
Supplementary Fig 2c
Fecal
E.coli		E.faecalis		Lac
NC	AA	NC	AA	NC	AA
0.0216	0.1061	0.0099	0.0461	0.0845	0.0216
0.0163	0.1376	0.0033	0.0296	0.0762	0.0464
0.0395	0.0613	0.0017	0.0611	0.0261	0.0037
0.0068	0.0429	0.0114	0.0136	0.0396	0.0315
0.0105	0.1267	0.0106	0.0209	0.0943	0.0135
0.0049	0.0462	0.0023	0.0516	0.0841	0.0513
tumor tissue
E.coli		E.faecalis		Lac
NC	AA	NC	AA	NC	AA
0.0612	0.1642	0.0316	0.0841	0.0841	0.0238
0.0845	0.1038	0.0127	0.0512	0.1035	0.0136
0.0319	0.1146	0.0168	0.0274	0.0689	0.0431
0.0282	0.1763	0.0083	0.0638	0.0356	0.0352
0.0628	0.0861	0.0361	0.0854	0.0489	0.0065
0.0137	0.1305	0.0104	0.0463	0.0534	0.0391
Supplementary Fig 2d
Fecal		tumor tissue
NC	Antibiotic	NC	Antibiotic
1.14518	0.00297389	1.26233	0.0196421
1.90603	0.061835	1.00632	0.00121409
0.655909	0.00805761	0.527445	0.00931707
2.04708	0.000913421	0.387453	8.29782e-05
0.515687	0.000654903	0.936981	0.00216576
1.26889	0.00290463	0.297527	0.00107764
0.101854	0.0383287	0.671794	0.00493783
0.359377	0.0121877	2.91015	0.00316867
Supplementary Fig 2e
Fecal		tumor tissue
NC	Antibiotic	NC	Antibiotic
1.64559	9.46265e-05	2.38315	0.00387354
0.80922	0.00276521	0.282803	0.008507
0.75765	0.0469935	1.19488	0.00150593
0.653656	0.0011978	0.539938	0.000269555
0.544349	0.00147876	1.43084	0.000565129
1.58953	0.0205119	0.168389	0.00458414
Supplementary Fig 2g
tumor number
		quadruple-antibiotic administration				aztreonam	vancomycin
NC	AA	NC	AA	Stool-NC	Stool-AA	AA	AA
5	10	2	3	5	14	3	10
4	14	6	3	7	10	5	13
6	7	5	4	7	13	8	14
6	11	5	4	6	17	2	9
3	11	7	7	4	12	4	13
6	14	6	6	4	11	5	13
Supplementary Fig 2i
Apc-/-
	low	High
NC	100	0
AA	33.3	66.7
NC	100	0	quadruple-antibiotic administration
AA	83.3	16.7
stool-NC	100	0
stool-AA	50	50
AA	83.3	16.7	aztreonam
AA	33.3	66.7	vancomycin
Supplementary Fig 2j
AOM/DSS				Apc-/-
	Gram-negative	Gram-positive			Gram-negative	Gram-positive
NC	41.26	58.74		NC	37.71	62.29
AA	65.17	34.83		AA	60.22	39.78
stool-NC	46.52	53.48		stool-NC	43.15	56.85
stool-AA	62.43	37.57		stool-AA	64.68	35.32
AA+aztreonam	32.81	67.19		AA	33.41	66.59
AA+vancomycin	76.28	23.72		AA	74.12	25.88
AOM/DSS	Escherichia coli								Enterococcus faecalis								Lactobacillus
NC	3.19	4.14	2.89	4.17	4.54	6.06	5.14	3.92	1.99	1.03	1.01	0.89	1.11	0.85	0.77	1.61	5.01	5.65	4.66	4.41	7.11	5.46	5.42	5.22
AA	7.82	6.47	9.97	9.74	10.29	11.17	8.66	10.28	2.28	2.9	2.87	3.07	2.89	2.21	2.75	1.9	2.93	2.71	5.04	3.63	3.59	3.42	3.74	3.35
stool-NC	5.83	6.46	3.84	4.66	5.24	4.23	3.71	5.16	0.79	0.94	0.76	0.71	1.28	1.44	1.12	1.31	5.48	5.06	4.15	4.69	5.56	4.43	6.03	5.33
stool-AA	8.28	7.41	10.05	10.84	11.42	9.75	8.74	9.11	1.92	2.52	2.58	2.47	1.55	2.98	2.23	2.57	2.59	2.45	4.02	3.06	3.04	2.92	3.14	2.87
AA+a	4.53	4.31	3.75	3.87	3.76	2.97	2.82	4.73	1.15	0.78	0.57	0.98	0.75	1.48	1.16	1.18	5.43	5.73	6.93	7.27	5.8	7.14	8.87	7.9
AA+V	13.81	16.02	11.87	13.97	11.05	15.85	12.85	14.16	3.31	1.47	3.74	2.85	3.77	5.23	1.76	3.24	3.27	1.65	1.97	1.38	2.49	2.56	2.54	1.77
Apc-/-
	Escherichia coli								Enterococcus faecalis								Lactobacillus
NC	2.96	3.72	2.11	4.81	3.16	3.64	3.53	2.77	0.69	0.86	1.27	1.39	0.96	0.84	1.22	1.17	4.44	5.71	6.09	5.98	6.41	6.48	4.88	5.83
AA	7.71	6.53	6.97	8.29	7.09	10.12	10.31	7.97	2.39	3.45	5.37	1.65	4.34	3.36	3.91	3.72	2.39	2.36	3.59	3.77	2.39	3.91	2.17	3.24
stool-NC	2.75	4.66	3.31	3.82	4.26	3.39	3.38	2.67	0.54	1.15	0.87	0.98	0.8	1.12	0.63	1.15	3.66	4.72	5.12	3.84	6.31	5.99	3.91	6.71
stool-AA	5.92	8.59	7.79	8.06	7.6	6.81	8.39	10.07	2.91	3.68	2.19	3.25	2.92	2.62	2.51	4.18	1.61	2.11	1.98	3.37	2.68	2.94	3.16	2.49
AA+a	2.65	4.08	3.53	1.82	3.17	2.08	1.66	3.26	0.73	1.02	0.95	1.03	1.31	1.22	0.59	0.87	5.28	6.77	7.98	5.56	5.85	5.65	6.86	7.31
AA+V	10.32	12.17	12.57	9.91	8.95	7.23	11.94	11.16	3.71	3.23	5.71	2.12	4.02	4.14	4.24	3.52	2.75	2.45	1.74	2.23	1.66	2.69	2.13	1.57

## Sheet: Supplementary Fig 3
Supplementary Fig 3a		Supplementary Fig 3b		Supplementary Fig 3c		Supplementary Fig 3d		Supplementary Fig 3e		Supplementary Fig 3f		Supplementary Fig 3g		Supplementary Fig 3h		Supplementary Fig 3i		Supplementary Fig 3j		Supplementary Fig 3k		Supplementary Fig 3l		Supplementary Fig 3m		Supplementary Fig 3n		Supplementary Fig 3o		Supplementary Fig 3p		Supplementary Fig 3q		Supplementary Fig 3r		Supplementary Fig 3s
PLA2G7		PAFAH2		PAFAH1B1		PAFAH1B2		PLA2G4A		PLA2G4C		PLA2G4D		PLA2G6		PNPLA2		PNPLA4		PNPLA5		PLA2G1B		PLA2G2A		PLA2G2D		PLA2G2E		PLA2G2F		PLA2G5		PLA2G12A		PLA2G12B
NC	CRC	NC	CRC	NC	CRC	NC	CRC	NC	CRC	NC	CRC	NC	CRC	NC	CRC	NC	CRC	NC	CRC	NC	CRC	NC	CRC	NC	CRC	NC	CRC	NC	CRC	NC	CRC	NC	CRC	NC	CRC	NC	CRC
4.86026	4.88985	5.7387	5.90135	4.93194	4.67636	4.06282	4.01588	4.47289	3.35769	4.18786	4.34935	4.89078	4.39161	7.85985	7.63463	7.78723	6.73065	6.14066	6.98174	4.89575	5.13849	3.57392	3.54999	9.65352	7.57478	6.50845	5.65355	4.64439	4.99732	4.11679	4.44132	5.74302	5.35841	6.85568	6.81437	5.86425	6.38372
4.83474	5.10422	6.65701	6.26587	4.81775	4.69421	4.11561	3.79731	6.13275	4.78932	4.71636	4.22532	4.31599	4.30349	7.54772	8.06472	6.98018	6.94906	7.14529	6.45132	4.65365	5.28127	3.4709	3.5761	6.2618	6.58618	5.55781	5.7288	4.66577	4.90524	3.94668	4.05856	5.3949	5.47957	6.61858	7.06393	5.44184	5.60772
5.45735	6.22414	7.13158	6.05831	5.47908	4.70264	3.95089	3.88891	5.55667	7.58264	4.23657	4.09277	4.45658	4.05419	7.8797	7.78355	7.5642	6.59546	6.34699	6.57882	4.85737	4.96	3.66011	3.40782	6.078	7.81084	5.94306	5.3547	4.68357	4.763	4.06877	4.24402	5.39671	5.47665	6.96253	6.88164	5.96797	5.58571
5.31413	5.03708	6.41919	5.96383	4.97467	4.37338	4.13527	3.91377	5.17503	3.72314	4.11938	4.3367	4.23213	4.34874	7.61638	8.13876	7.39046	6.69248	6.2242	6.5232	4.95537	4.90562	3.66634	3.4975	6.0995	5.93369	5.6495	5.66438	4.88833	5.0038	4.27681	3.9856	5.37803	5.35019	6.85519	6.66486	5.66908	6.34964
5.20722	4.96793	6.17817	5.99904	4.65819	4.40085	4.10339	3.95405	5.65426	3.55853	4.07463	4.26906	4.32351	4.60854	7.33227	7.563	6.73846	6.7367	6.35005	6.11922	4.85894	5.13609	3.49762	3.67616	10.9719	10.9754	5.73392	5.88415	4.52607	4.73284	4.17217	4.32781	5.09344	5.26586	6.36788	7.32155	5.40172	5.27978
5.62178	5.31578	6.93358	6.19204	5.00989	4.61022	3.76715	3.92959	5.81197	5.11883	4.17399	4.10694	4.36644	4.36338	7.71919	7.59358	7.31448	6.6702	6.33405	6.09897	4.89837	5.00722	3.37655	3.33466	8.90463	9.37494	6.24441	5.50141	4.4888	4.78135	4.21706	4.22997	5.73424	5.12722	6.9924	7.43974	6.42968	7.35308
6.39969	6.20579	6.53927	6.04738	4.81081	4.64395	3.83955	3.96234	6.51808	3.68979	4.19071	4.23367	4.26419	4.26553	7.66098	7.45024	7.25303	6.5795	6.74538	5.58216	4.84305	5.0634	3.57126	3.58177	12.376	11.2719	5.61186	5.70543	4.89436	4.72624	4.08859	4.03293	5.42253	5.34998	6.64736	7.0952	5.40088	5.91091
6.99447	6.05186	6.2655	5.80851	5.04711	4.6116	3.86227	3.92318	6.66747	3.8184	4.22157	3.93941	4.29143	4.27817	7.58573	7.48259	6.47713	6.41273	6.9434	7.3611	4.77932	4.65634	3.79758	3.48317	7.9866	7.7488	6.3065	5.50539	4.74413	4.78665	4.23854	4.24405	5.25712	5.30666	7.48422	7.30348	5.42443	5.17487
4.97673	5.45399	6.24331	6.51166	4.85121	4.66746	3.79881	3.68207	7.3833	5.65836	4.08789	4.12573	4.2362	4.28291	7.18086	7.70174	7.24638	7.02625	6.59988	6.53076	5.13821	4.9317	3.70848	3.55238	8.82683	10.805	6.51766	5.57926	5.06556	4.85323	4.20357	4.29247	6.2899	5.36614	7.07793	7.37868	6.00379	5.62027
5.65549	4.96164	6.22056	5.59766	4.82146	4.77332	4.22705	3.88016	6.12801	6.12402	4.64141	4.02432	4.43285	4.2079	7.63489	7.39372	6.60365	6.44274	5.76553	5.54772	4.74274	4.69681	3.89018	3.28457	7.7642	7.58123	5.67559	5.48454	4.69242	4.71683	4.25762	4.14285	5.60081	5.18358	6.32642	7.02753	5.51853	5.21611
4.44339	5.79669	5.5303	6.06702	5.04141	4.58938	3.84388	3.68116	3.72764	3.7522	3.87332	3.92485	4.32548	4.45299	7.17932	7.3022	6.54935	6.68663	6.35497	6.29873	4.8462	4.9822	3.57539	3.43503	7.79298	7.56817	5.65928	5.37714	4.81986	4.49885	3.9856	4.12039	8.72197	5.34422	7.1268	7.34866	5.95871	6.62408
6.3142	5.22296	6.42557	6.20703	4.78882	4.85236	4.38358	3.96042	5.84769	6.88232	4.12953	4.1287	4.45249	4.40611	7.82582	7.65324	6.86082	6.86239	6.70769	7.44272	4.95788	5.18286	3.61204	3.66883	12.6708	12.383	5.98038	5.74548	4.70977	4.87124	4.2267	4.31318	5.59124	5.11698	6.92628	7.38491	5.96197	5.95686
5.46361	5.80324	7.48377	6.08687	4.9917	4.60627	3.90094	3.81683	5.42482	3.82599	4.23678	4.17399	4.23043	4.22784	7.96328	7.4339	7.37374	6.78618	6.39957	5.64912	4.93828	4.75462	3.56187	3.54081	7.51159	5.08952	6.20818	5.42973	5.09553	4.67509	4.459	3.88436	5.58948	5.45292	7.35319	6.94543	6.59409	5.6434
5.34784	5.88079	6.51928	5.91702	4.98327	4.45458	4.14507	3.9757	5.55735	3.67074	4.32686	3.97188	4.52028	4.34341	7.57216	7.51732	6.91639	6.81942	6.48292	6.29215	4.86645	5.0968	3.64066	3.49439	11.8583	9.71519	5.90257	5.67482	4.89436	4.92533	4.51904	4.18048	5.31342	5.5259	6.77483	7.14099	5.91177	6.20564
5.45798	7.03743	6.37002	5.9393	4.57776	4.89514	4.09255	3.9774	5.63234	4.30995	4.08147	4.19053	4.41681	4.29695	7.62664	7.40312	7.06148	6.68743	6.32701	6.44597	4.61198	5.03375	3.58005	3.27079	9.77529	10.8191	5.9717	5.71984	4.73362	4.69816	4.32744	4.16846	5.2869	5.01378	6.9519	7.4637	5.91268	5.77222
5.09898	6.03005	6.97335	5.7557	4.92599	4.25349	4.23854	3.75984	5.78352	4.25603	4.00989	4.14002	4.19427	4.10853	7.35838	7.60226	6.74903	6.36798	6.50861	6.8163	4.81546	4.76643	3.63942	3.52865	11.3362	7.9033	5.89973	5.40797	4.51541	4.50394	4.18041	4.27931	5.25679	5.18525	6.93489	6.92562	6.00858	6.66551
5.27772	6.93859	6.80515	5.59279	4.83777	3.79552	3.90965	3.7869	3.18161	4.86523	4.3907	4.38361	4.3868	4.55897	7.73684	8.02761	6.99583	7.29181	6.94408	5.25555	4.8568	4.68176	3.48177	3.63851	13.6471	9.47957	5.80087	5.69002	5.04413	4.68846	4.24347	4.34333	5.61433	5.57082	6.70717	6.81907	5.5568	5.74246

[truncated: 6 more sheets: Supplementary Fig 4, Supplementary Fig 5, Supplementary Fig 6, Supplementary Fig 7, Supplementary Fig 8, Supplementary Fig 9]
